# Supplementary material for: Comparative Analysis of Environmental Disinfection Methods: Hydrogen Peroxide Vaporization Versus Standard Disinfection Practices—An Experimental Study and Literature Review
Source: J Clin Med. 2025 May 28;14(11):3789. doi: 10.3390/jcm14113789 (PMC12155998; doi:10.3390/jcm14113789)
Supplement: Supplementary file 1 [file jcm-14-03789-s001.zip]

Archive with 1 entries (1 files):
- jcm-3625070-supplementary.pdf
